# Supplementary material for: How does HbA1c predict mortality and readmission in patients with heart failure? A protocol for systematic review and meta-analysis
Source: Syst Rev. 2023 Mar 10;12:35. doi: 10.1186/s13643-023-02179-4 (PMC10007851; doi:10.1186/s13643-023-02179-4)
Supplement: Supplementary file 3 — Additional file 3. [file 13643_2023_2179_MOESM3_ESM.xlsx]

## Sheet: Sheet1
Data extraction sheet
1 General study characteristics: first author, year of publicantion
2 Study setting: country or continent where the study was performed and HbA1c measurement setting in which it took place (inpatient or outpatient department)
3 Study design: type of study (e.g., cross-secntional, case-control, cohort) and time period for data collecetion
4 Sample characteristics: sample size, sex ratio, age of participants (range and/or mean ± standard deviation) and main ethnicity (defined as the ethnicity shared by more than 60% of participants, otherwise ethnicity will be defined as 'balanced')
5 Diagnostic assessment of participants: heart failure types (heart failure with reduced, mid-range , or preserved ejection fraction) and glucose metabolic state (with diabetes and without diabetes, including without known diabetes)
6 Medical records: baseline lifestyle, chronic diseases and treatments (e.g., smoking, drinking, cardiovascular and cardio-related diseases, and corresponding drugs) and the follow-up duration of each factor
7 Outcome assessment: All-cause mortality, cardiovascular mortality and heart failure readmission
8 Effect estimiates: non-adjusted and/or adjusted effect estimates (along with their standard deviation or 95% confidence intervals) relating to the association between HbA1c exposure and outcomes, will be extracted and converted to the form of a relative risk [risk ratio (RR), odds ratio (OR), hazard ratio (HR) or the event number and total number of each group]
